# Supplementary material for: Regulation of Vascular Endothelial Growth Factor Signaling by Nicotine in a Manner Dependent on Acetylcholine-and/or β-Adrenergic-Receptors in Human Lung Cancer Cells
Source: Cancers (Basel). 2023 Nov 21;15(23):5500. doi: 10.3390/cancers15235500 (PMC10705358; doi:10.3390/cancers15235500)
Supplement: Supplementary file 1 [file cancers-15-05500-s001.zip]

Archive with 1 entries (1 files):
- cancers-2640648-supplementary.pdf
